# Supplementary material for: Atmospheric Pressure Dielectric Barrier Discharge Plasma Treatment of Alternaria and Fusarium Species: Impact on Fungal Physiology, Antifungal Sensitivity, and Biofilm Formation
Source: Molecules. 2026 Jul 10;31(14):2422. doi: 10.3390/molecules31142422 (PMC13414195; doi:10.3390/molecules31142422)
Supplement: Supplementary file 1 [file molecules-31-02422-s001.zip]

Archive with 1 entries (1 files):
- molecules-4362685-supplementary.pdf
